# Supplementary material for: LC-ESI-QTOF-MS/MS Identification and Characterization of Phenolic Compounds from Leaves of Australian Myrtles and Their Antioxidant Activities
Source: Molecules. 2024 May 11;29(10):2259. doi: 10.3390/molecules29102259 (PMC11124226; doi:10.3390/molecules29102259)
Supplement: Supplementary file 1 [file molecules-29-02259-s001.zip]

Archive with 1 entries (1 files):
- molecules-2948637-supplementary.pdf
